# Supplementary material for: Gene expression profile analysis of human hepatocellular carcinoma using SAGE and LongSAGE
Source: BMC Med Genomics. 2009 Jan 26;2:5. doi: 10.1186/1755-8794-2-5 (PMC2644313; doi:10.1186/1755-8794-2-5)
Supplement: Additional file 1 — List of genes differentially expressed in HCC vs normal liver. 224 genes were identified to be differentially expressed in HCC vs normal liver, with the significance p < 0.05 and fold change > 3. [file 1755-8794-2-5-S1.xls]

## Sheet: sourceBatch972069
Supplementary table 1. Up- and down-regulated tags in HCC.
Up-regulated tags in HCC
Tag	UniGene	Symbol	LLID	Acc.	Cytoband	Name	Fold Change
ACCCGCCGGG	Hs.335106	ZFYVE1	53349	BC053520	14q22-q24	Zinc finger, FYVE domain containing 1	80.9518
GATTTCTTTG	Hs.435036	GPC3	2719	CR627361	Xq26.1	Glypican 3	68.9715
GCCAAGAATC	Hs.307720	DTNB	1838	BC025324	2p24	Dystrobrevin, beta	56.2226
CTAACTAGTT	Hs.473583	NSEP1	4904	BF525416	1p34	Nuclease sensitive element binding protein 1	49.7569
GCTTGAATAA	Hs.116724	AKR1B10	57016	AF524864	7q33	Aldo-keto reductase family 1, member B10 (aldose reductase)	46.571
GTGACCACGG	Hs.436980	GRIN2C	2905	AB208799	17q25	Glutamate receptor, ionotropic, N-methyl D-aspartate 2C	39.0613
CTCATCCTAC	Hs.416049	TNPO2	30000	AB210011	19p13.13	Transportin 2 (importin 3, karyopherin beta 2b)	35.9405
GATGTATGTG	Hs.461085			AI024600		EST, strongly similar to NP_775842.1	35.5533
ACCAGCACTC	Hs.436911	AMBP	259	NM_001633	9q32-q33	Alpha-1-microglobulin/bikunin precursor	31.8365
CCGACGGGCG	Hs.198161	PLA2G4B	8681	AF065216	15q11.2-q21.3	Phospholipase A2, group IVB (cytosolic)	31.7867
GGTCAGTCGG	Hs.409352	FLJ20701	55022	AK125359	2q36.3	Hypothetical protein FLJ20701	29.4139
ATGTAAAAAA	Hs.429608	C5orf18	7905	BX648005	5q22-q23	Chromosome 5 open reading frame 18	28.3962
GACCCACCAT	Hs.436911	AMBP	259	NM_001633	9q32-q33	Alpha-1-microglobulin/bikunin precursor	27.6219
CAAGTTTGCT	Hs.439552	EEF1A1	1915	BM994384	6q14.1	Eukaryotic translation elongation factor 1 alpha 1	26.4714
TTGTAAACTT	Hs.509226	FKBP3	2287	BG112095	14q21.3	FK506 binding protein 3, 25kDa	24.6794
GAAGGTGATC	Hs.112208	GAGED2	9503	BE620196	Xp11.22-p11.21	X antigen family, member 1	24.5577
GGGACGAGTG	Hs.351316	TM4SF1	4071	AL832780	3q21-q25	Transmembrane 4 L six family member 1	20.7136
GAGGGTGGCG	Hs.473847	SH3BGR	6450	BM725357	21q22.3	SH3 domain binding glutamic acid-rich protein	18.4182
TAAATACAGT	Hs.221497	PRO0149	29035	AL832650	16p13.2	PRO0149 protein	17.9371
GTGGATGGAC	Hs.6418	GPR175	131601	AK056759	3q21.2	G protein-coupled receptor 175	17.4005
GTAATCCTGC	Hs.271003		440118	BG292172	12q24.32	LOC440118	17.2069
AAGGTAACAG	Hs.407856	SPINK1	6690	AA652500	5q32	Serine protease inhibitor, Kazal type 1	17.1461
CTAAACTTTT	Hs.180919	ID2	3398	CR623038	2p25	Inhibitor of DNA binding 2, dominant negative helix-loop-helix protein	16.7589
GAAGTTATAA	Hs.147492	PEG10	23089	XM_499343	7q21	Paternally expressed 10	16.6262
GCCCCCCACT	Hs.444314	C18orf11	64762	AL157462	18q12.1	Family with sequence similarity 59, member A	16.6262
TTCCCAAGGC	Hs.437846	SMO	6608	NM_005631	7q32.3	Smoothened homolog (Drosophila)	16.2501
GACCGCAGGA	Hs.17441	COL4A1	1282	NM_001845	13q34	Collagen, type IV, alpha 1	15.8629
ATTTTGTCGT	Hs.467210	ZNF83	55769; 400714	BX647540	19q13.3	Zinc finger protein 83 (HPF1)	14.7125
TGGGAAGTGG	Hs.318526	C13orf23	80209	AB107354	13q13.3	Chromosome 13 open reading frame 23	14.5189
CACCCCTGAT	Hs.173724	CKB	1152	BF341561	14q32	Creatine kinase, brain	14.3253
TGGTTTTTGG	Hs.7753	CALU	813	NM_001219	7q32	Calumenin	14.0709
CCCCAATGCT	Hs.22785	GABRE	2564	NM_021990	Xq28	Gamma-aminobutyric acid (GABA) A receptor, epsilon	13.8164
CAGAAATGAA	Hs.81424	SUMO1	7341	BF214482	2q33	SMT3 suppressor of mif two 3 homolog 1 (yeast)	13.4293
AAGCTTTGAG	Hs.439552	EEF1A1	1915	BM994384	6q14.1	Eukaryotic translation elongation factor 1 alpha 1	13.1749
CCACGGTGGT	Hs.444488	SPP2	6694	AF130098	2q37-qter	Secreted phosphoprotein 2, 24kDa	12.8375
CAATTAAAGT	Hs.132966	MET	4233	NM_000245	7q31	Met proto-oncogene (hepatocyte growth factor receptor)	12.666
GAAATACTGT	Hs.401316	IGFBP1	3484	NM_000596	7p13-p12	Insulin-like growth factor binding protein 1	11.1947
TGTGTCAAAG	Hs.181163	HMGN2	3151	BQ051103	1p36.1	High-mobility group nucleosomal binding domain 2	10.8739
ATGCTGGCTT	Hs.119983	MASP2	10747	NM_006610	1p36.3-p36.2	Mannan-binding lectin serine protease 2	10.2987
GTTTCTATCA	Hs.435850	LYPLA1	10434	NM_006330	8q11.23	Lysophospholipase I	10.296
CCTTCGAGAT	Hs.378103	RPS5	6193	BG165682	19q13.4	Ribosomal protein S5	10.1925
TTTCTAATTG	Hs.159014	PRPF4B	8899	NM_003913	6p25.2	PRP4 pre-mRNA processing factor 4 homolog B (yeast)	9.97793
GTAGGAGCTG	Hs.410455	UNC119	9094	AK124531	17q11.2	Unc-119 homolog (C. elegans)	9.97793
TCGTCTTTAT	Hs.463264	LOC474170	474170	AK126994	17	C114 SLIT-like testicular protein	9.9767
TTGGTTGGTA	Hs.50732	PRKAB2	5565	NM_005399	1q21.1	Protein kinase, AMP-activated, beta 2 non-catalytic subunit	9.91156
GAGAATATCC	Hs.370475	HSPC268	154791	AK093018	7q34	Hypothetical protein HSPC268	9.52992
CTGCACTTAC	Hs.438720	MCM7	4176	NM_182776	7q21.3-q22.1	MCM7 minichromosome maintenance deficient 7 (S. cerevisiae)	8.18589
GCCTGGTCCT	Hs.448456	FLJ35390	255031; 401331	XM_379820	7p13	Hypothetical protein FLJ35390	8.18589
GAGGGCTTTG	Hs.78183	AKR1C3	8644	BQ939577	10p15-p14	Aldo-keto reductase family 1, member C3 (3-alpha hydroxysteroid dehydrogenase, type II)	7.80286
GATGCTGCCA	Hs.460109	MYH11	4629	NM_022844	16p13.13-p13.12	Myosin, heavy polypeptide 11, smooth muscle	7.32748
GCTGTTGCGC	Hs.8102	RPS20	6224	AK094652	8q12	Ribosomal protein S20	6.57083
AACGCGGCCA	Hs.407995	MIF	4282	BQ056329	22q11.23	Macrophage migration inhibitory factor (glycosylation-inhibiting factor)	6.35881
TTGGCATTGT	Hs.213061	NUCKS	64710	AK095855	1q32.1	Nuclear casein kinase and cyclin-dependent kinase substrate 1	6.26663
GTTCGTGCCA	Hs.195464	FLNA	2316	NM_001456	Xq28	Filamin A, alpha (actin binding protein 280)	5.88341
GTCTTAACTC	Hs.465498	TXNL4A	10907	BM564448	18q23	Thioredoxin-like 4A	5.77621
TCACCCACAC	Hs.406300	RPL23	9349	AK095288	17q	Ribosomal protein L23	5.72029
TCACAAGCAA	Hs.447719		389240	BM545795	4q32.3	Similar to alpha NAC/1.9.2. protein	5.68114
AGTCAGCTGG	Hs.26139	EPS8	2059	NM_004447	12q13	Epidermal growth factor receptor pathway substrate 8	5.56419
GCGACAGCTC	Hs.449351			BM466075		Transcribed locus, strongly similar to XP_416616.1 PREDICTED: similar to Rpl24 protein [Gallus gallus]	5.51164
TACCAGTGTA	Hs.113684	HSPD1	3329; 1010	L33477	2q33.1	Cadherin 12, type 2 (N-cadherin 2)	5.45726
GGCAAGCCCC	Hs.148340	RPL10A	4736	BF569048	6p21.3-p21.2	Ribosomal protein L10a	5.43176
TCAGGCATTT	Hs.300816	RAB1B	81876	AK125412	11q12	RAB1B, member RAS oncogene family	5.40379
CCCTTAGCTT	Hs.190086	MRCL3	10627	BF694761	18p11.31	Myosin regulatory light chain MRCL3	5.30792
TGGTGACAGT	Hs.157379	H2AFV	94239; 388177	BF573768	7p13	H2A histone family, member V	5.27658
TGCTTATTGA	Hs.465295	LMAN1	3998	X71661	18q21.3-q22	Lectin, mannose-binding, 1	5.27658
ACTGCTTGCC	Hs.449201			CR607293		Full-length cDNA clone CS0DM006YL21 of Fetal liver of Homo sapiens (human)	5.11618
TTCTTGTGGC	Hs.433529	RPS11	6205	AK130324	19q13.3	Ribosomal protein S11	5.09498
GTTAACGTCC	Hs.432485	RPL36A	6173	BF244625	Xq22.1	Ribosomal protein L36a	5.07377
CTGTCAGCGG	Hs.7247	SSB3	90864	BC041897	16p13.3	SPRY domain-containing SOCS box protein SSB-3	4.97237
AACTAAAAAA	Hs.311640	RPS27A	6233; 149329	BU588489	2p16	Similar to Zgc:66168 protein	4.93434
CTGCTATACG	Hs.269211	ZNF262	9202; 29013	NM_005095	1p32-p34	Zinc finger protein 262	4.7904
TTTCAGAGAG	Hs.511425	SRP9	6726	BC064351	1q42.12	Signal recognition particle 9kDa	4.78432
TGTTATATCT	Hs.111944	CYP3A7	1551	BX647143	7q21-q22.1	Cytochrome P450, family 3, subfamily A, polypeptide 7	4.75482
AATCCTGTGG	Hs.178551	RPL8	6132	BG033603	8q24.3	Ribosomal protein L8	4.7542
TACACGTGAG	Hs.11156	LOC51255	51255	BG179750	2p11.2	Hypothetical protein LOC51255	4.62115
GCCCCCCCGT	Hs.446311	MGC10911	84262	BM993862	7p22.3	Hypothetical protein MGC10911	4.58336
TTACCATATC	Hs.300141	RPL39	6170	BG336451	Xq22-q24	Ribosomal protein L39	4.50846
GGAAGCACGG	Hs.149255	PSMD4P2	266971	BC068549	10q23.33	Proteasome (prosome, macropain) 26S subunit, non-ATPase, 4, pseudogene 2	4.34875
GTGTTAACCA	Hs.449088			BF210051		CDNA FLJ26304 fis, clone DMC07927, highly similar to 60S ribosomal protein L15	4.34245
TAATTCTTCT	Hs.445244	FLJ10159	55084	NM_018013	6q21	Hypothetical protein FLJ10159	4.30681
GCAGAAAATT	Hs.432438	EML4	27436	NM_019063	2p22-p21	Echinoderm microtubule associated protein like 4	4.09294
TACATAATTA	Hs.472475	MACF1	23499; 23056; 815086	NM_033044	1p32-p31	Glycine-rich protein (GRP3S)	4.0888
GCAAGGATGT	Hs.268869	ADHFE1	137872	BC047492	8q13.1	Alcohol dehydrogenase, iron containing, 1	4.08465
AGGAAAAGAT	Hs.523829	POLD4	57804	AB209274	11q13	Polymerase (DNA-directed), delta 4	4.07773
AGTCTGATGT	Hs.406520	LOC389541	389541; 392758	BM920026	7q22.1	Similar to CG14977-PA	3.95467
CCAGAACAGA	Hs.400295	RPL30	6156; 26775	AK128768	8q22	Ribosomal protein L30	3.90345
ATTCTCCAGT	Hs.406300	RPL23	9349	AK095288	17q	Ribosomal protein L23	3.79219
CTGTTGGTGA	Hs.386384						3.78751
ACAGGGTGAC	Hs.174050	EDF1	8721	AK125725	9q34.3	Endothelial differentiation-related factor 1	3.77353
AAAGCAAACC	Hs.443072		401466	BG498877	8q21.2	Hypothetical gene supported by BC055092	3.70946
CTCCTCACCT	Hs.133968	FRAG1	27315	AL049261	11p15.5	FGF receptor activating protein 1	3.60621
GCAGCCATCC	Hs.356371	RPL28	6158	AB209627	19q13.4	Ribosomal protein L28	3.47237
AAGGAAGATC	Hs.190028	GSTO1	9446	BQ224776	10q25.1	Glutathione S-transferase omega 1	3.41737
CCTTTCACAC	Hs.448231						3.40267
TGCACGTTTT	Hs.265174	RPL32	6161	CR596982	3p25-p24	Ribosomal protein L32	3.40012
TTTTTAATGT	Hs.129452	DACH1	1602	NM_080759	13q22	Dachshund homolog 1 (Drosophila)	3.38958
GTTCTGGTTT	Hs.241336	ATPIF1	93974	NM_178191		ATPase inhibitory factor 1	3.31791
CTGTACAGAC	Hs.433615	TUBB2	10383	BX648521	6p25	Tubulin, beta, 2	3.26191
AGGTCTGCCA	Hs.460260	AKR1C1	1645; 1646	AK095239	10p15-p14	Aldo-keto reductase family 1, member C1 (dihydrodiol dehydrogenase 1; 20-alpha (3-alpha)-hydroxysteroid dehydrogenase)	3.26159
TCCAGGAAAC	Hs.11590	CTSF	8722	BC013359	11q13	Cathepsin F	3.2089
GAACACATCC	Hs.381061	RPL19	6143	BF698920	17q11.2-q12	Ribosomal protein L19	3.16816
AAGGTCGAGC	Hs.449351			BM466075		Transcribed locus, strongly similar to XP_416616.1 PREDICTED: similar to Rpl24 protein [Gallus gallus]	3.14438
GTGACCTCCT	Hs.433901	COX8A	1351	BM919236	11q12-q13	Cytochrome c oxidase subunit 8A (ubiquitous)	3.1393
TGTGATCAGA	Hs.371516		400954	XM_376056	2p16.3	Similar to echinoderm microtubule associated protein like 5	3.07272
Down-regulated tags in HCC
Tag	UniGene	Symbol	LLID	Acc.	Cytoband	Name	Fold Change
GGCAGAGCCT	Hs.1955	SAA2	6289	BG565723	11p15.1-p14	Serum amyloid A2	55.8255
TTAACTTTAT	Hs.368626	RTN1	6252	NM_021136	14q23.1	Reticulon 1	55.5874
TAAGCCCCGC	Hs.2899	HPD	3242	AK057510	12q24-qter	4-hydroxyphenylpyruvate dioxygenase	49.3716
GACACCGAGG	Hs.333383	FCN3	8547	CR604997	1p36.11	Ficolin (collagen/fibrinogen domain containing) 3 (Hakata antigen)	43.6758
TTGGCTAGAC	Hs.100914	Cep192	55125	NM_018069	18p11.21	Centrosomal protein 192 kDa	39.7053
TTCCAGAGGC	Hs.8821	HAMP	57817	BM684049	19q13.1	Hepcidin antimicrobial peptide	37.72
GATCCCAACT	Hs.418241	MT2A	4502	BF131637	16q13	Metallothionein 2A	37.217
AAGGACGCCG	Hs.117367	SLC22A1	6580	NM_003057	6q26	Solute carrier family 22 (organic cation transporter), member 1	37.1069
AACTCACAGA	Hs.168718	AFM	173	NM_001133	4q11-q13	Afamin	35.7347
AGAATAAGAA	Hs.418167	ALB	213	AF130077	4q11-q13	Albumin	26.3621
GCGGCCCCCC	Hs.839	IGFALS	3483	BC025681	16p13.3	Insulin-like growth factor binding protein, acid labile subunit	24.2622
TACAGCCTGT	Hs.406184	FGFR1OP2	26127	AK094888	12p11.23	FGFR1 oncogene partner 2	24.2622
CTTGGGTTTT	Hs.355888	PLCB2	5330	AB209583	15q15	Phospholipase C, beta 2	23.8232
CACTTCAAGG	Hs.521903	LY6E	4061	BF969813	8q24.3	Lymphocyte antigen 6 complex, locus E	22.835
CCACCCCGAA	Hs.35052	TEGT	7009	AK130050	12q12-q13	Testis enhanced gene transcript (BAX inhibitor 1)	21.9869
CCATTACCTC	Hs.134958	RODH-4	8608	AB209332	12q13.3	Retinol dehydrogenase 16 (all-trans and 13-cis)	20.8453
AGTCTGGCCT	Hs.416707	ABCA4	24	AF000148	1p22.1-p21	ATP-binding cassette, sub-family A (ABC1), member 4	20.6229
CCAGCAAGAG	Hs.11900	ZGPAT	84619	AK122912	20q13.3	Zinc finger, CCCH-type with G patch domain	19.8526
AGAACCTTCC	Hs.181244	HLA-A	3105	AB209117	6p21.3	Major histocompatibility complex, class I, A	18.6085
CCCTTCTTTG	Hs.356368	HAO2	51179	NM_001005783	1p13.3-p13.1	Hydroxyacid oxidase 2 (long chain)	18.5534
AGAAATCACT	Hs.438289	HADHSC	3033	AK096018	4q22-q26	L-3-hydroxyacyl-Coenzyme A dehydrogenase, short chain	17.8674
GCAGCATTCC	Hs.418167	ALB	213	AF130077	4q11-q13	Albumin	17.8674
ATGGCGAGTG	Hs.126550	VPS4B	9525	NM_004869	18q21.32-q21.33	Vacuolar protein sorting 4B (yeast)	17.8674
GTGGGGCCAA	Hs.433159	FOLR2	2350	AF000380	11q13.3-q13.5	Folate receptor 2 (fetal)	17.8674
ACATTAAATC	Hs.237642	CYP4V2	285440	BX648730	4q35.1-q35.2	Cytochrome P450, family 4, subfamily V, polypeptide 2	17.3342
TAGGAAGGCC	Hs.312485	IF	3426	AK122686	4q25	I factor (complement)	17.2235
CAGAGGTGGT	Hs.427202	TTR	7276	CD001019	18q12.1	Transthyretin (prealbumin, amyloidosis type I)	17.1263
TTGGCCTCCC	Hs.269202			BX641013		MRNA; cDNA DKFZp686P2298 (from clone DKFZp686P2298)	16.0745
CTCTGTGCCG	Hs.104	HGFAC	3083	NM_001528	4p16	HGF activator	15.8821
GGCCAGACGT	Hs.350899	CAPN2	824	AK124751	1q41-q42	Calpain 2, (m/II) large subunit	15.8821
GGCTTTAGGG	Hs.202543	MGC35361	222234	BC029175	7q22.1	Hypothetical protein MGC35361	15.5155
AAAATAAAAG	Hs.135321			CN411892		Transcribed locus, weakly similar to XP_510104.1 PREDICTED: similar to hypothetical protein FLJ25224 [Pan troglodytes]	15.5071
TTAAATGGAA	Hs.351593	FGA	2243	M58569	4q28	Fibrinogen alpha chain	15.168
TCAGAAGGCC	Hs.151220	KIAA0992	23022	NM_016081	4q32.3	Palladin	14.9263
AGAATAAGGG	Hs.381126	RPS14	6208	BF204705	5q31-q33	Ribosomal protein S14	14.2719
AGGATCTGCA	Hs.418167	ALB	213	AF130077	4q11-q13	Albumin	13.9564
TATTTCAATA	Hs.465224	NARS	4677	BC001687	18q21.2-q21.3	Asparaginyl-tRNA synthetase	13.9564
AGGTCTACCA	Hs.460260	AKR1C1	1645; 1646	AK095239	10p15-p14	Aldo-keto reductase family 1, member C1 (dihydrodiol dehydrogenase 1; 20-alpha (3-alpha)-hydroxysteroid dehydrogenase)	13.9564
GCAAGAAAGT	Hs.36977	HBD	3045	BQ446275	11p15.5	Hemoglobin, delta	13.8968
AGAAATAAGA	Hs.418167	ALB	213	AF130077	4q11-q13	Albumin	13.8968
TACCTGCAGA	Hs.416073	S100A8	6279	BG739729	1q21	S100 calcium binding protein A8 (calgranulin A)	13.8968
ACAAATAGGT	Hs.439023	SDS	10993	AK124290	12q24.13	Serine dehydratase	13.8968
CTGCCTGTGG	Hs.369921	VAV2	7410	NM_003371	9q34.1	Vav 2 oncogene	13.8968
TATTTGGTGA	Hs.72912	CYP1A1	1543	NM_000499	15q22-q24	Cytochrome P450, family 1, subfamily A, polypeptide 1	13.8968
TGTACCTCAA	Hs.149759			BX096414		Transcribed locus	13.8968
GGAGCCAACA	Hs.133350	CNOT2	4848	BX641116	12q15	CCR4-NOT transcription complex, subunit 2	13.7127
GAAGGTGAAT	Hs.418167	ALB	213	AF130077	4q11-q13	Albumin	12.8447
GGAAAGTGGT	Hs.103755	RIPK2	8767	AY358814	8q21	Receptor-interacting serine-threonine kinase 2	12.6299
ACGGAAAGGA	Hs.300774	FGB	2244	NM_005141	4q28	Fibrinogen beta chain	12.2884
TGTGTCCAAT	Hs.110675	APOC1	341	AJ249921	19q13.2	Apolipoprotein C-I	12.2425
GTAGGCTGAA	Hs.159557	KPNA2	3838	AK024833	17q23.1-q23.3	Karyopherin alpha 2 (RAG cohort 1, importin alpha 1)	11.9116
TTACTGCCTA	Hs.351344	TMEM25	84866	AK124814	11q23.3	Transmembrane protein 25	11.9116
GAACTAGCTC	Hs.413083	F8	2157	NM_000132	Xq28	Coagulation factor VIII, procoagulant component (hemophilia A)	11.9116
GATTTTGGTA	Hs.450026	PLGL	5342	AK124365	2p11-q11	Plasminogen-like B1	11.9116
AAGGAAGATG	Hs.180062	PSMB8	5696	BM466221	6p21.3	Proteasome (prosome, macropain) subunit, beta type, 8 (large multifunctional protease 7)	11.9116
GCTGATGGTA	Hs.35198	ENPP5	59084	BX647968	6p21.1-p11.2	Ectonucleotide pyrophosphatase/phosphodiesterase 5 (putative function)	11.9116
TTTTAAAAGA	Hs.458513	PPP1R3B	79660; 286044	AK024067	8p23.1	Hypothetical protein LOC286044	11.9116
ATAATCTGAA	Hs.130014	DCL-1	9936	AY314007	2q24.2	CD302 antigen	11.6069
GTTCACATTA	Hs.436568	CD74	972	CR595353	5q32	CD74 antigen (invariant polypeptide of major histocompatibility complex, class II antigen-associated)	11.5021
ATCATAAGGT	Hs.468505	NRXN1	9378	AB011150	2p16.3	Neurexin 1	11.4818
AATGCTATGC	Hs.418167	ALB	213	AF130077	4q11-q13	Albumin	11.4175
GGAAGGCGGC	Hs.335614	SEC14L2	23541	AB033012	22q12.2	SEC14-like 2 (S. cerevisiae)	11.4175
AGAATAAGAG	Hs.418167	ALB	213	AF130077	4q11-q13	Albumin	11.1423
ATCTTCAAAT	Hs.418167	ALB	213	AF130077	4q11-q13	Albumin	10.6695
CGTTTAAACA	Hs.1219	ADH4	127	NM_000670	4q21-q24	Alcohol dehydrogenase 4 (class II), pi polypeptide	10.5505
GTAGGCTGAG	Hs.418167	ALB	213	AF130077	4q11-q13	Albumin	10.4936
GTAGCAAAAA	Hs.356190	UBB	7314	BF572309	17p12-p11.2	Ubiquitin B	10.3336
TGGAGAAAGA	Hs.445394	VPS29	51699	AL832866	12q24	Vacuolar protein sorting 29 (yeast)	9.99032
ATTGTGAAGA	Hs.148716	SIAT10	10402	CR749468	3q12.1	ST3 beta-galactoside alpha-2,3-sialyltransferase 6	9.99032
TAAGGTGGTT	Hs.387804	PABPC1	26986	NM_002568	8q22.2-q23	Poly(A) binding protein, cytoplasmic 1	9.99032
AAAGAAACCC	Hs.326950	DHRS4	10901	BC015609	14q11.2	Dehydrogenase/reductase (SDR family) member 4	9.99032
GCAAAAATGG	Hs.278186	ARHGEF1	9138	BC064996	19q13.13	Rho guanine nucleotide exchange factor (GEF) 1	9.99032
CTAATTATTA	Hs.351593	FGA	2243	M58569	4q28	Fibrinogen alpha chain	9.92635
AGGCTGTGTT	Hs.334707	ACY1	95	BM463034	3p21.1	Aminoacylase 1	9.30395
GGGCCAGGGG	Hs.111099	SPATA11	84266	BM696171	19p13.3	Spermatogenesis associated 11	9.25793
CAGATATATG	Hs.418167	ALB	213	AF130077	4q11-q13	Albumin	9.13448
CAACACACAT	Hs.418167	ALB	213	AF130077	4q11-q13	Albumin	8.90153
ACTGAGGAAA	Hs.450230	IGFBP3	3486	NM_001013398	7p13-p12	Insulin-like growth factor binding protein 3	8.56348
CACCCAATGG	Hs.144527	PGBD1	84547	AK223446	6p22.1	PiggyBac transposable element derived 1	8.06806
ACATTGGGTG	Hs.380135	FABP1	2168	BX641099	2p11	Fatty acid binding protein 1, liver	7.98781
AGAGCTCACT	Hs.13845	SLC25A20	788	NM_000387	3p21.31	Solute carrier family 25 (carnitine/acylcarnitine translocase), member 20	7.64703
CACCGCTGCA	Hs.195040	HSD11B1	3290	BM994393	1q32-q41	Hydroxysteroid (11-beta) dehydrogenase 1	7.45036
GTGGGAGGCC	Hs.439645	SH2D3A	10045	AK024368	19p13.3	SH2 domain containing 3A	7.44476
GTATTTTATT	Hs.447793	CYP8B1	1582	NM_004391	3p22-p21.3	Cytochrome P450, family 8, subfamily B, polypeptide 1	7.36563
CTGGGCCATT	Hs.4	ADH1B	125	BX641105	4q21-q23	Alcohol dehydrogenase IB (class I), beta polypeptide	7.34645
CAAAGATTAT	Hs.4	ADH1B	125	BX641105	4q21-q23	Alcohol dehydrogenase IB (class I), beta polypeptide	6.89722
ACTGTGTGTT	Hs.1901	KLKB1	3818	M13143	4q34-q35	Kallikrein B, plasma (Fletcher factor) 1	6.54066
GTGATGTATT	Hs.431550	MAP4K4	9448	NM_145686	2q11.2-q12	Mitogen-activated protein kinase kinase kinase kinase 4	6.42261
AACGTGCAGG	Hs.134705			AW193614		Transcribed locus, strongly similar to XP_537813.1 PREDICTED: similar to argininosuccinate synthetase [Canis familiaris]	6.25136
GTACTCAATG	Hs.300774	FGB	2244	NM_005141	4q28	Fibrinogen beta chain	6.22879
GCCACTCATA	Hs.446357	C14orf24	283635	AK128559	14q13.2	Chromosome 14 open reading frame 24	6.14629
TGGCCCCAGT	Hs.110675	APOC1	341	AJ249921	19q13.2	Apolipoprotein C-I	5.95581
ACTGAAAGAA	Hs.458355	C1S	716	AK126711	12p13	Complement component 1, s subcomponent	5.85325
TTAAATGGAT	Hs.351593	FGA	2243	M58569	4q28	Fibrinogen alpha chain	5.85204
CCCTGAAGAG	Hs.77269	GNAI2	2771	AK126708	3p21	Guanine nucleotide binding protein (G protein), alpha inhibiting activity polypeptide 2	5.6607
CTAATTCAGA	Hs.232375	ACAT1	38	NM_000019	11q22.3-q23.1	Acetyl-Coenzyme A acetyltransferase 1 (acetoacetyl Coenzyme A thiolase)	5.5304
TTTCCTCTTT	Hs.512587	MST1	4485	BC048330	3p21	Macrophage stimulating 1 (hepatocyte growth factor-like)	5.5212
GGCATCAGGG	Hs.8361	TSK	25987	AK126536	11q13.5	Tsukushi	5.45949
TGGACGCGCT	Hs.93194	APOA1	335	BM559512	11q23-q24	Apolipoprotein A-I	5.05228
AGCTGGTTTC	Hs.343911	EI24	9538	NM_004879	11q24	Etoposide induced 2.4 mRNA	4.99537
CCGTGCTCAT	Hs.9857	DCXR	51181	BM918881	17q25.3	Dicarbonyl/L-xylulose reductase	4.91426
AAGAAAACCA	Hs.108029	SH3BGRL	6451	AK024892	Xq13.3	SH3 domain binding glutamic acid-rich protein like	4.91274
AGCAGCAGAG	Hs.436657	CLU	1191	NM_203339	8p21-p12	Clusterin (complement lysis inhibitor, SP-40,40, sulfated glycoprotein 2, testosterone-repressed prostate message 2, apolipoprotein J)	4.83976
GGATCCCAGA	Hs.2131	AVPR1A	552	NM_000706	12q14-q15	Arginine vasopressin receptor 1A	4.75499
AAGAGGGGAG	Hs.436445	C8orf1	734	AF061326	8q21	Chromosome 8 open reading frame 1	4.71502
GTGGGTTGGC	Hs.436437	ALDH2	217	NM_000690	12q24.2	Aldehyde dehydrogenase 2 family (mitochondrial)	4.57417
CTCTCCAAAC	Hs.384598	SERPING1	710	CR614379	11q12-q13.1	Serine (or cysteine) proteinase inhibitor, clade G (C1 inhibitor), member 1, (angioedema, hereditary)	3.80599
GAAATACAGT	Hs.67201	NT5C	30833	AK094291	17q25.1	5', 3'-nucleotidase, cytosolic	3.75403
CCTGGAGGGG	Hs.83753	SNRPB	6628	BM564070	20p13	Small nuclear ribonucleoprotein polypeptides B and B1	3.69689
AAGTACGAGG	Hs.445081	NS5ATP13TP2	220323	BC040647	11q23.3	NS5ATP13TP2 protein	3.59065
CCTAGCAGAG	Hs.154078	LBP	3929	NM_004139	20q11.23-q12	Lipopolysaccharide binding protein	3.53669
GGGGCTTTCC	Hs.4	ADH1B	125	BX641105	4q21-q23	Alcohol dehydrogenase IB (class I), beta polypeptide	3.50964
TAACCAAGAG	Hs.427202	TTR	7276	CD001019	18q12.1	Transthyretin (prealbumin, amyloidosis type I)	3.39579
CAGCTTTCTA	Hs.80756	BHMT	635	BC012616	5q13.1-q15	Betaine-homocysteine methyltransferase	3.39374
TGTACCTCAG	Hs.434253	C9orf3	84909	AF043897	9q22.32	Chromosome 9 open reading frame 3	3.30647
AAATAAAGAA	Hs.389700	MGST1	4257	AK123482	12p12.3-p12.1	Microsomal glutathione S-transferase 1	3.29415
CCTGGAAGAG	Hs.464336	P4HB	5034	J02783	17q25	Procollagen-proline, 2-oxoglutarate 4-dioxygenase (proline 4-hydroxylase), beta polypeptide (protein disulfide isomerase-associated 1)	3.27654
GGGAGGAAGA	Hs.280951	FLJ12270	79726	NM_030581	16q22.3	WD repeat domain 59	3.25065
CTCTAAGAAG	Hs.9641	C1QA	712	BU732324	1p36.3-p34.1	Complement component 1, q subcomponent, alpha polypeptide	3.14334
CAAGCTGTTT	Hs.391835	C8B	732	NM_000066	1p32	Complement component 8, beta polypeptide	3.01868
