# Supplementary material for: Gene expression profile analysis of human hepatocellular carcinoma using SAGE and LongSAGE
Source: BMC Med Genomics. 2009 Jan 26;2:5. doi: 10.1186/1755-8794-2-5 (PMC2644313; doi:10.1186/1755-8794-2-5)
Supplement: Additional file 2 — Functional classification of genes up-regulated in HCC. 104 genes up-regulated in HCC were grouped into eight functional clusters and one unclassified cluster. [file 1755-8794-2-5-S2.xls]

## Sheet: Sheet1
Supplementary table 2 Functional classification of genes up-regulated in HCC
Biosynthesis
UNIQID	Symbol	Name	GOTERM_BP_3
AK095288	RPL23	Ribosomal protein L23	ESTABLISHMENT OF LOCALIZATION,PRIMARY METABOLISM,CELLULAR METABOLISM,MACROMOLECULE METABOLISM,BIOSYNTHESIS,PROTEIN LOCALIZATION,TRANSPORT
BQ056329	MIF	Macrophage migration inhibitory factor (glycosylation-inhibiting factor)	RESPONSE TO BIOTIC STIMULUS,RESPONSE TO EXTERNAL STIMULUS,BIOSYNTHESIS,CELL PROLIFERATION,CELL DEATH,SIGNAL TRANSDUCTION,IMMUNE RESPONSE,RESPONSE TO STRESS,CELL ACTIVATION,REGULATION OF CELLULAR PHYSIOLOGICAL PROCESS,REGULATION OF ORGANISMAL PHYSIOLOGICAL PROCESS,PRIMARY METABOLISM,CELLULAR METABOLISM,NEGATIVE REGULATION OF PHYSIOLOGICAL PROCESS
BG165682	RPS5	Ribosomal protein S5	PRIMARY METABOLISM,CELLULAR METABOLISM,MACROMOLECULE METABOLISM,BIOSYNTHESIS
CR596982	RPL32	Ribosomal protein L32	BIOSYNTHESIS,PRIMARY METABOLISM,CELLULAR METABOLISM,MACROMOLECULE METABOLISM
AK094652	RPS20	Ribosomal protein S20	PRIMARY METABOLISM,CELLULAR METABOLISM,MACROMOLECULE METABOLISM,BIOSYNTHESIS
AK128768	RPL30	Ribosomal protein L30	PRIMARY METABOLISM,CELLULAR METABOLISM,MACROMOLECULE METABOLISM,BIOSYNTHESIS
BC064351	SRP9	Signal recognition particle 9kDa	BIOSYNTHESIS,PROTEIN LOCALIZATION,TRANSPORT,ESTABLISHMENT OF LOCALIZATION,REGULATION OF METABOLISM,PRIMARY METABOLISM,CELLULAR METABOLISM,MACROMOLECULE METABOLISM
BF698920	RPL19	Ribosomal protein L19	BIOSYNTHESIS,PRIMARY METABOLISM,CELLULAR METABOLISM,MACROMOLECULE METABOLISM
AK130324	RPS11	Ribosomal protein S11	PRIMARY METABOLISM,CELLULAR METABOLISM,MACROMOLECULE METABOLISM,BIOSYNTHESIS
BG336451	RPL39	Ribosomal protein L39	PRIMARY METABOLISM,CELLULAR METABOLISM,MACROMOLECULE METABOLISM,BIOSYNTHESIS
BG033603	RPL8	Ribosomal protein L8	PRIMARY METABOLISM,CELLULAR METABOLISM,BIOSYNTHESIS,MACROMOLECULE METABOLISM
NM_005399	PRKAB2	Protein kinase, AMP-activated, beta 2 non-catalytic subunit	PRIMARY METABOLISM,CELLULAR METABOLISM,BIOSYNTHESIS,SIGNAL TRANSDUCTION
BF244625	RPL36A	Ribosomal protein L36a	PRIMARY METABOLISM,CELLULAR METABOLISM,MACROMOLECULE METABOLISM,BIOSYNTHESIS
BU588489	RPS27A	Similar to Zgc:66168 protein	CATABOLISM,BIOPOLYMER METABOLISM,BIOSYNTHESIS,PRIMARY METABOLISM,CELLULAR METABOLISM,MACROMOLECULE METABOLISM,PRIMARY METABOLISM,CELLULAR METABOLISM,MACROMOLECULE METABOLISM
BC068549	PSMD4P2	Proteasome (prosome, macropain) 26S subunit, non-ATPase, 4, pseudogene 2	PRIMARY METABOLISM,CELLULAR METABOLISM,BIOSYNTHESIS,NITROGEN COMPOUND METABOLISM,UREA CYCLE INTERMEDIATE METABOLISM
Cell Proliferation
UNIQID	Symbol	Name	GOTERM_BP_3
NM_182776	MCM7	MCM7 minichromosome maintenance deficient 7 (S. cerevisiae)	REGULATION OF METABOLISM,PRIMARY METABOLISM,CELLULAR METABOLISM,BIOPOLYMER METABOLISM,CELL PROLIFERATION
BM564448	TXNL4A	Thioredoxin-like 4A	CELL PROLIFERATION,PRIMARY METABOLISM,CELLULAR METABOLISM,BIOPOLYMER METABOLISM,MACROMOLECULE METABOLISM
NM_019063	EML4	Echinoderm microtubule associated protein like 4	CELL ORGANIZATION AND BIOGENESIS,CELL PROLIFERATION
NM_004447	EPS8	Epidermal growth factor receptor pathway substrate 8	CELL PROLIFERATION,SIGNAL TRANSDUCTION
NM_033044	MACF1	Glycine-rich protein (GRP3S)	CELL PROLIFERATION
BQ939577	AKR1C3	Aldo-keto reductase family 1, member C3 (3-alpha hydroxysteroid dehydrogenase, type II)	PRIMARY METABOLISM,CELLULAR METABOLISM,CELL PROLIFERATION
CR623038	ID2	Inhibitor of DNA binding 2, dominant negative helix-loop-helix protein	CELL PROLIFERATION
NM_000245	MET	Met proto-oncogene (hepatocyte growth factor receptor)	PRIMARY METABOLISM,CELLULAR METABOLISM,MACROMOLECULE METABOLISM,CELL PROLIFERATION,SIGNAL TRANSDUCTION,ORGANOGENESIS
Signal Transduction
UNIQID	Symbol	Name	GOTERM_BP_3
CR607293		Full-length cDNA clone CS0DM006YL21 of Fetal liver of Homo sapiens (human)	REGULATION OF SIGNAL TRANSDUCTION,SIGNAL TRANSDUCTION,ORGANOGENESIS,MUSCLE CONTRACTION,PRIMARY METABOLISM,CELLULAR METABOLISM,MACROMOLECULE METABOLISM,VIRAL ASSEMBLY, MATURATION, EGRESS, AND RELEASE,REGULATION OF ORGANISMAL PHYSIOLOGICAL PROCESS,ORGANOGENESIS,SIGNAL TRANSDUCTION
BM994384	EEF1A1	Eukaryotic translation elongation factor 1 alpha 1	CELLULAR DEFENSE RESPONSE,SIGNAL TRANSDUCTION,RESPONSE TO EXTERNAL STIMULUS,PRIMARY METABOLISM,CELLULAR METABOLISM,MACROMOLECULE METABOLISM,PRIMARY METABOLISM,CELLULAR METABOLISM,IMMUNE RESPONSE,REGULATION OF METABOLISM,BIOPOLYMER METABOLISM,MACROMOLECULE METABOLISM,BIOSYNTHESIS,RESPONSE TO BIOTIC STIMULUS,CATABOLISM,RESPONSE TO STRESS,PRIMARY METABOLISM,CELLULAR METABOLISM,MACROMOLECULE METABOLI…
NM_001633	AMBP	Alpha-1-microglobulin/bikunin precursor	REPRODUCTIVE PHYSIOLOGICAL PROCESS,SECONDARY METABOLISM,CELLULAR METABOLISM,NEGATIVE REGULATION OF PHYSIOLOGICAL PROCESS,PIGMENT METABOLISM,REGULATION OF SIGNAL TRANSDUCTION,RESPONSE TO BIOTIC STIMULUS,CATABOLISM,SIGNAL TRANSDUCTION,CELL ADHESION,IMMUNE RESPONSE,TRANSPORT,REGULATION OF ORGANISMAL PHYSIOLOGICAL PROCESS,ESTABLISHMENT OF LOCALIZATION
AK125412	RAB1B	RAB1B, member RAS oncogene family	REGULATION OF METABOLISM,PRIMARY METABOLISM,CELLULAR METABOLISM,PROTEIN LOCALIZATION,SIGNAL TRANSDUCTION,TRANSPORT,ESTABLISHMENT OF LOCALIZATION
NM_005631	SMO	Smoothened homolog (Drosophila)	SIGNAL TRANSDUCTION
NM_021990	GABRE	Gamma-aminobutyric acid (GABA) A receptor, epsilon	CELL-CELL SIGNALING,SIGNAL TRANSDUCTION,TRANSPORT,ESTABLISHMENT OF LOCALIZATION,NEUROPHYSIOLOGICAL PROCESS
BC041897	SSB3	SPRY domain-containing SOCS box protein SSB-3	SIGNAL TRANSDUCTION
AF065216	PLA2G4B	Phospholipase A2, group IVB (cytosolic)	PRIMARY METABOLISM,CELLULAR METABOLISM,RESPONSE TO BIOTIC STIMULUS,RESPONSE TO EXTERNAL STIMULUS,CATABOLISM,SIGNAL TRANSDUCTION,IMMUNE RESPONSE,RESPONSE TO STRESS,REPRODUCTIVE PHYSIOLOGICAL PROCESS
NM_000596	IGFBP1	Insulin-like growth factor binding protein 1	SIGNAL TRANSDUCTION,REGULATION OF CELL GROWTH,CELLULAR MORPHOGENESIS,CELL GROWTH,CELL ORGANIZATION AND BIOGENESIS,REGULATION OF GROWTH
NM_001456	FLNA	Filamin A, alpha (actin binding protein 280)	REGULATION OF SIGNAL TRANSDUCTION,ORGANOGENESIS,SIGNAL TRANSDUCTION,CELL MOTILITY,CELL ORGANIZATION AND BIOGENESIS
Transport
UNIQID	Symbol	Name	GOTERM_BP_3
BC053520	ZFYVE1	Zinc finger, FYVE domain containing 1	TRANSPORT,ESTABLISHMENT OF LOCALIZATION
X71661	LMAN1	Lectin, mannose-binding, 1	RESPONSE TO EXTERNAL STIMULUS,PROTEIN LOCALIZATION,BLOOD COAGULATION,RESPONSE TO STRESS,TRANSPORT,ESTABLISHMENT OF LOCALIZATION,REGULATION OF BODY FLUIDS,PRIMARY METABOLISM,CELLULAR METABOLISM,MACROMOLECULE METABOLISM
L33477	HSPD1	Cadherin 12, type 2 (N-cadherin 2)	PRIMARY METABOLISM,CELLULAR METABOLISM,MACROMOLECULE METABOLISM,RESPONSE TO BIOTIC STIMULUS,PROTEIN LOCALIZATION,RESPONSE TO STRESS,TRANSPORT,ESTABLISHMENT OF LOCALIZATION
BX648521	TUBB2	Tubulin, beta, 2	PRIMARY METABOLISM,CELLULAR METABOLISM,MACROMOLECULE METABOLISM,TRANSPORT,ESTABLISHMENT OF LOCALIZATION,CELL ORGANIZATION AND BIOGENESIS
NM_001845	COL4A1	Collagen, type IV, alpha 1	ESTABLISHMENT OF LOCALIZATION,TRANSPORT
Response to external stimulus
UNIQID	Symbol	Name	GOTERM_BP_3
NM_006610	MASP2	Mannan-binding lectin serine protease 2	PRIMARY METABOLISM,CELLULAR METABOLISM,BIOPOLYMER METABOLISM,MACROMOLECULE METABOLISM,RESPONSE TO BIOTIC STIMULUS,RESPONSE TO EXTERNAL STIMULUS,CATABOLISM,IMMUNE RESPONSE,RESPONSE TO STRESS
BX647143	CYP3A7	Cytochrome P450, family 3, subfamily A, polypeptide 7	CELLULAR METABOLISM,RESPONSE TO EXTERNAL STIMULUS
AK124531	UNC119	Unc-119 homolog (C. elegans)	RESPONSE TO EXTERNAL STIMULUS,CELL-CELL SIGNALING,ORGANISMAL MOVEMENT,NEUROPHYSIOLOGICAL PROCESS
BF525416	NSEP1	Nuclease sensitive element binding protein 1	PRIMARY METABOLISM,CELLULAR METABOLISM,RESPONSE TO BIOTIC STIMULUS,RESPONSE TO EXTERNAL STIMULUS,RESPONSE TO STRESS,REGULATION OF METABOLISM
AK095239	AKR1C1	Aldo-keto reductase family 1, member C1 (dihydrodiol dehydrogenase 1; 20-alpha (3-alpha)-hydroxysteroid dehydrogenase)	CELLULAR METABOLISM,RESPONSE TO EXTERNAL STIMULUS
Cellular Metabolism
UNIQID	Symbol	Name	GOTERM_BP_3
BQ051103	HMGN2	High-mobility group nucleosomal binding domain 2	REGULATION OF METABOLISM,CELL ORGANIZATION AND BIOGENESIS,PRIMARY METABOLISM,CELLULAR METABOLISM,BIOPOLYMER METABOLISM
NM_003913	PRPF4B	PRP4 pre-mRNA processing factor 4 homolog B (yeast)	PRIMARY METABOLISM,CELLULAR METABOLISM,BIOPOLYMER METABOLISM,MACROMOLECULE METABOLISM
BM919236	COX8A	Cytochrome c oxidase subunit 8A (ubiquitous)	CELLULAR METABOLISM
AI024600		Transcribed locus, strongly similar to NP_775842.1 hypothetical protein LOC255313 [Homo sapiens]	REGULATION OF METABOLISM,PRIMARY METABOLISM,CELLULAR METABOLISM
AK125725	EDF1	Endothelial differentiation-related factor 1	REGULATION OF METABOLISM,PRIMARY METABOLISM,CELLULAR METABOLISM
BF214482	SUMO1	SMT3 suppressor of mif two 3 homolog 1 (yeast)	PRIMARY METABOLISM,CELLULAR METABOLISM,MACROMOLECULE METABOLISM
BX647540	ZNF83	Zinc finger protein 83 (HPF1)	REGULATION OF METABOLISM,PRIMARY METABOLISM,CELLULAR METABOLISM
BE620196	GAGED2	X antigen family, member 1	PRIMARY METABOLISM,CELLULAR METABOLISM
NM_178191	ATPIF1	ATPase inhibitory factor 1	REGULATION OF METABOLISM,PRIMARY METABOLISM,CELLULAR METABOLISM,NEGATIVE REGULATION OF PHYSIOLOGICAL PROCESS
BG179750	LOC51255	Hypothetical protein LOC51255	PRIMARY METABOLISM,CELLULAR METABOLISM,MACROMOLECULE METABOLISM
BG112095	FKBP3	FK506 binding protein 3, 25kDa	PRIMARY METABOLISM,CELLULAR METABOLISM,MACROMOLECULE METABOLISM
NM_080759	DACH1	Dachshund homolog 1 (Drosophila)	PRIMARY METABOLISM,CELLULAR METABOLISM,REGULATION OF METABOLISM
BM725357	SH3BGR	SH3 domain binding glutamic acid-rich protein	PRIMARY METABOLISM,CELLULAR METABOLISM,MACROMOLECULE METABOLISM
BC013359	CTSF	Cathepsin F	PRIMARY METABOLISM,CELLULAR METABOLISM,BIOPOLYMER METABOLISM,MACROMOLECULE METABOLISM,CATABOLISM
NM_006330	LYPLA1	Lysophospholipase I	PRIMARY METABOLISM,CELLULAR METABOLISM
BF573768	H2AFV	H2A histone family, member V	CELL ORGANIZATION AND BIOGENESIS,PRIMARY METABOLISM,CELLULAR METABOLISM,BIOPOLYMER METABOLISM,MACROMOLECULE METABOLISM
Organogenesis
UNIQID	Symbol	Name	GOTERM_BP_3
AF130098	SPP2	Secreted phosphoprotein 2, 24kDa	ORGANOGENESIS
NM_022844	MYH11	Myosin, heavy polypeptide 11, smooth muscle	ORGANOGENESIS,MUSCLE CONTRACTION
BF694761	MRCL3	Myosin regulatory light chain MRCL3	ORGANOGENESIS,MUSCLE CONTRACTION,REGULATION OF ORGANISMAL PHYSIOLOGICAL PROCESS
Others
UNIQID	Symbol	Name	GOTERM_BP_3
AK056759	GPR175	G protein-coupled receptor 175	AGING,PRIMARY METABOLISM
L33477	HSPD1	Cadherin 12, type 2 (N-cadherin 2)	CELL ADHESION
Unclassified
UNIQID	Symbol	Name	GOTERM_BP_3
BG292172		LOC440118	null
XM_379820	FLJ35390	Hypothetical protein FLJ35390	null
AK093018	HSPC268	Hypothetical protein HSPC268	null
AA652500	SPINK1	Serine protease inhibitor, Kazal type 1	null
XM_379820	FLJ35390	Hypothetical protein FLJ35390	null
BC068549	PSMD4P2	Proteasome (prosome, macropain) 26S subunit, non-ATPase, 4, pseudogene 2	null
AF524864	AKR1B10	Aldo-keto reductase family 1, member B10 (aldose reductase)	null
AL832780	TM4SF1	Transmembrane 4 L six family member 1	null
BF210051		CDNA FLJ26304 fis, clone DMC07927, highly similar to 60S ribosomal protein L15	null
AK126994	LOC474170	C114 SLIT-like testicular protein	null
NM_005095	ZNF262	Zinc finger protein 262	null
BQ224776	GSTO1	Glutathione S-transferase omega 1	null
BM545795		Similar to alpha NAC/1.9.2. protein	null
BF341561	CKB	Creatine kinase, brain	null
BG498877		Hypothetical gene supported by BC055092	null
AK130324	RPS11	Ribosomal protein S11	null
AK095855	NUCKS	Nuclear casein kinase and cyclin-dependent kinase substrate 1	null
AL157462	C18orf11	Family with sequence similarity 59, member A	null
XM_499343	PEG10	Paternally expressed 10	null
BC047492	ADHFE1	Alcohol dehydrogenase, iron containing, 1	null
AB107354	C13orf23	Chromosome 13 open reading frame 23	null
BM920026	LOC389541	Similar to CG14977-PA	null
BX648005	C5orf18	Chromosome 5 open reading frame 18	null
BF569048	RPL10A	Ribosomal protein L10a	null
BM993862	MGC10911	Hypothetical protein MGC10911	null
NM_018013	FLJ10159	Hypothetical protein FLJ10159	null
XM_376056		Similar to echinoderm microtubule associated protein like 5	null
BM466075		Transcribed locus, strongly similar to XP_416616.1 PREDICTED: similar to Rpl24 protein [Gallus gallus]	null
AL049261	FRAG1	FGF receptor activating protein 1	null
AL832650	PRO0149	PRO0149 protein	null
CR627361	GPC3	Glypican 3	null
BC025324	DTNB	Dystrobrevin, beta	null
AK125359	FLJ20701	Hypothetical protein FLJ20701	null
NM_001219	CALU	Calumenin	null
