# Supplementary material for: Gene expression profile analysis of human hepatocellular carcinoma using SAGE and LongSAGE
Source: BMC Med Genomics. 2009 Jan 26;2:5. doi: 10.1186/1755-8794-2-5 (PMC2644313; doi:10.1186/1755-8794-2-5)
Supplement: Additional file 3 — Functional classification of genes down-regulated in HCC. 120 genes down-regulated in HCC were assembled into seven functional clusters and one unclassified cluster. [file 1755-8794-2-5-S3.xls]

## Sheet: GO category level 3
Supplementary table 3 Functional classification of genes down-regulated in HCC
Regulation of body fluid (Blood coagulation)
UNIQID	Symbol	Name	GOTERM_BP_3
BC048330	MST1	macrophage stimulating 1 (hepatocyte growth factor-like)	PRIMARY METABOLISM,CELLULAR METABOLISM,BIOPOLYMER METABOLISM,MACROMOLECULE METABOLISM,RESPONSE TO EXTERNAL STIMULUS,CATABOLISM,BLOOD COAGULATION,RESPONSE TO STRESS,REGULATION OF BODY FLUIDS
CR614379	SERPING1	serine (or cysteine) proteinase inhibitor, clade G (C1 inhibitor), member 1, (angioedema, hereditary)	RESPONSE TO BIOTIC STIMULUS,RESPONSE TO EXTERNAL STIMULUS,CIRCULATION,BLOOD COAGULATION,IMMUNE RESPONSE,RESPONSE TO STRESS,REGULATION OF BODY FLUIDS
NM_000132	F8	coagulation factor VIII, procoagulant component (hemophilia A)	RESPONSE TO BIOTIC STIMULUS,RESPONSE TO EXTERNAL STIMULUS,BLOOD COAGULATION,CELL ADHESION,IMMUNE RESPONSE,RESPONSE TO STRESS,REGULATION OF BODY FLUIDS
M58569	FGA	fibrinogen, A alpha polypeptide	POSITIVE REGULATION OF PHYSIOLOGICAL PROCESS,RESPONSE TO EXTERNAL STIMULUS,CELL PROLIFERATION,CIRCULATION,BLOOD COAGULATION,RESPONSE TO STRESS,REGULATION OF CELLULAR PHYSIOLOGICAL PROCESS,REGULATION OF BODY FLUIDS
NM_005141	FGB	fibrinogen, B beta polypeptide	POSITIVE REGULATION OF PHYSIOLOGICAL PROCESS,RESPONSE TO EXTERNAL STIMULUS,CELL PROLIFERATION,CIRCULATION,BLOOD COAGULATION,RESPONSE TO STRESS,REGULATION OF CELLULAR PHYSIOLOGICAL PROCESS,REGULATION OF BODY FLUIDS
AF130077	ALB	albumin	CELL DEATH,TRANSPORT,REGULATION OF CELLULAR PHYSIOLOGICAL PROCESS,ESTABLISHMENT OF LOCALIZATION,REGULATION OF BODY FLUIDS,WATER HOMEOSTASIS,OSMOREGULATION,NEGATIVE REGULATION OF PHYSIOLOGICAL PROCESS
Cell Death
UNIQID	Symbol	Name	GOTERM_BP_3
CR595353	CD74	CD74 antigen (invariant polypeptide of major histocompatibility complex, class II antigen-associated)	LYMPHOCYTE DIFFERENTIATION,PRIMARY METABOLISM,CELLULAR METABOLISM,MACROMOLECULE METABOLISM,NEGATIVE REGULATION OF PHYSIOLOGICAL PROCESS,ORGANOGENESIS,RESPONSE TO BIOTIC STIMULUS,RESPONSE TO EXTERNAL STIMULUS,BIOSYNTHESIS,CELL PROLIFERATION,CELL DEATH,PROTEIN LOCALIZATION,SIGNAL TRANSDUCTION,IMMUNE RESPONSE,RESPONSE TO STRESS,TRANSPORT,CELL ACTIVATION,REGULATION OF CELLULAR PHYSIOLOGICAL PROCESS,R…
AY358814	RIPK2	receptor-interacting serine-threonine kinase 2	PRIMARY METABOLISM,CELLULAR METABOLISM,MACROMOLECULE METABOLISM,REGULATION OF SIGNAL TRANSDUCTION,RESPONSE TO BIOTIC STIMULUS,RESPONSE TO EXTERNAL STIMULUS,CELL DEATH,SIGNAL TRANSDUCTION,IMMUNE RESPONSE,RESPONSE TO STRESS,REGULATION OF CELLULAR PHYSIOLOGICAL PROCESS
NM_203339	CLU	clusterin (complement lysis inhibitor, SP-40,40, sulfated glycoprotein 2, testosterone-repressed prostate message 2, apolipoprotein J)	RESPONSE TO BIOTIC STIMULUS,RESPONSE TO EXTERNAL STIMULUS,CELL DEATH,IMMUNE RESPONSE,RESPONSE TO STRESS,SEXUAL REPRODUCTION,PRIMARY METABOLISM
NM_000066	C8B	complement component 8, beta polypeptide	IMMUNE RESPONSE,RESPONSE TO STRESS,RESPONSE TO BIOTIC STIMULUS,RESPONSE TO EXTERNAL STIMULUS,CELL DEATH
AK130050	TEGT	testis enhanced gene transcript (BAX inhibitor 1)	NEGATIVE REGULATION OF PHYSIOLOGICAL PROCESS,CELL DEATH,REGULATION OF CELLULAR PHYSIOLOGICAL PROCESS
NM_004879	EI24	etoposide induced 2.4 mRNA	REGULATION OF CELLULAR PHYSIOLOGICAL PROCESS,POSITIVE REGULATION OF PHYSIOLOGICAL PROCESS,CELL DEATH
Cellular Metabolism
UNIQID	Symbol	Name	GOTERM_BP_3
NM_000670	ADH4	alcohol dehydrogenase 4 (class II), pi polypeptide	CELLULAR METABOLISM
AJ249921	APOC1	apolipoprotein C-I	ESTABLISHMENT OF LOCALIZATION,PRIMARY METABOLISM,CELLULAR METABOLISM,MACROMOLECULE METABOLISM,TRANSPORT
NM_000499	CYP1A1	cytochrome P450, family 1, subfamily A, polypeptide 1	CELLULAR METABOLISM
AK096018	HADHSC	L-3-hydroxyacyl-Coenzyme A dehydrogenase, short chain	PRIMARY METABOLISM,CELLULAR METABOLISM
CR749468	SIAT10	sialyltransferase 10 (alpha-2,3-sialyltransferase VI)	PRIMARY METABOLISM,CELLULAR METABOLISM,MACROMOLECULE METABOLISM,BIOSYNTHESIS
BX641099	FABP1	fatty acid binding protein 1, liver	ESTABLISHMENT OF LOCALIZATION,PRIMARY METABOLISM,CELLULAR METABOLISM,ORGANOGENESIS,CELL-CELL SIGNALING,TRANSPORT
BM463034	ACY1	aminoacylase 1	PRIMARY METABOLISM,CELLULAR METABOLISM,BIOPOLYMER METABOLISM,MACROMOLECULE METABOLISM,CATABOLISM
BF204705	RPS14	ribosomal protein S14	BIOSYNTHESIS,PRIMARY METABOLISM,CELLULAR METABOLISM,MACROMOLECULE METABOLISM
BM564070	SNRPB	small nuclear ribonucleoprotein polypeptides B and B1	PRIMARY METABOLISM,CELLULAR METABOLISM,BIOPOLYMER METABOLISM
NM_000706	AVPR1A	arginine vasopressin receptor 1A	CIRCULATION,SIGNAL TRANSDUCTION,CELLULAR METABOLISM
AK124751	CAPN2	calpain 2, (m/II) large subunit	PRIMARY METABOLISM,CELLULAR METABOLISM,BIOPOLYMER METABOLISM,MACROMOLECULE METABOLISM,CATABOLISM
BX647968	ENPP5	ectonucleotide pyrophosphatase/phosphodiesterase 5 (putative function)	BIOSYNTHESIS,PRIMARY METABOLISM,CELLULAR METABOLISM
M13143	KLKB1	kallikrein B, plasma (Fletcher factor) 1	PRIMARY METABOLISM,CELLULAR METABOLISM,BIOPOLYMER METABOLISM,MACROMOLECULE METABOLISM,NEGATIVE REGULATION OF PHYSIOLOGICAL PROCESS,RESPONSE TO BIOTIC STIMULUS,RESPONSE TO EXTERNAL STIMULUS,CATABOLISM,BLOOD COAGULATION,IMMUNE RESPONSE,RESPONSE TO STRESS,REGULATION OF BODY FLUIDS,REGULATION OF COAGULATION
AK057510	HPD	4-hydroxyphenylpyruvate dioxygenase	CATABOLISM,PRIMARY METABOLISM,CELLULAR METABOLISM
AB033012	SEC14L2	SEC14-like 2 (S. cerevisiae)	ESTABLISHMENT OF LOCALIZATION,REGULATION OF METABOLISM,PRIMARY METABOLISM,CELLULAR METABOLISM,POSITIVE REGULATION OF PHYSIOLOGICAL PROCESS,BIOSYNTHESIS,PROTEIN LOCALIZATION,TRANSPORT
BM466221	PSMB8	proteasome (prosome, macropain) subunit, beta type, 8 (large multifunctional protease 7)	PRIMARY METABOLISM,CELLULAR METABOLISM,BIOPOLYMER METABOLISM,MACROMOLECULE METABOLISM,RESPONSE TO BIOTIC STIMULUS,CATABOLISM,IMMUNE RESPONSE
NM_001528	HGFAC	HGF activator	PRIMARY METABOLISM,CELLULAR METABOLISM,BIOPOLYMER METABOLISM,MACROMOLECULE METABOLISM,CATABOLISM,CELL MOTILITY
AK126711	C1S	complement component 1, s subcomponent	PRIMARY METABOLISM,CELLULAR METABOLISM,BIOPOLYMER METABOLISM,MACROMOLECULE METABOLISM,RESPONSE TO BIOTIC STIMULUS,RESPONSE TO EXTERNAL STIMULUS,CATABOLISM,IMMUNE RESPONSE,RESPONSE TO STRESS
AK124751	CAPN2	Hypothetical protein FLJ42761	MACROMOLECULE METABOLISM,CATABOLISM,PRIMARY METABOLISM,CELLULAR METABOLISM,BIOPOLYMER METABOLISM
NM_000690	ALDH2	aldehyde dehydrogenase 2 family (mitochondrial)	PRIMARY METABOLISM,CELLULAR METABOLISM,MACROMOLECULE METABOLISM
BM994393	HSD11B1	hydroxysteroid (11-beta) dehydrogenase 1	PRIMARY METABOLISM,CELLULAR METABOLISM
BM559512	APOA1	apolipoprotein A-I	PRIMARY METABOLISM,CELLULAR METABOLISM,MACROMOLECULE METABOLISM,CIRCULATION,TRANSPORT,ESTABLISHMENT OF LOCALIZATION
BX641116	CNOT2	CCR4-NOT transcription complex, subunit 2	REGULATION OF METABOLISM,PRIMARY METABOLISM,CELLULAR METABOLISM
NM_002568	PABPC1	poly(A) binding protein, cytoplasmic 1	PRIMARY METABOLISM,CELLULAR METABOLISM,BIOPOLYMER METABOLISM
AF043897	C9orf3	chromosome 9 open reading frame 3	PRIMARY METABOLISM,CELLULAR METABOLISM,BIOPOLYMER METABOLISM,MACROMOLECULE METABOLISM,CATABOLISM
BX641116	CNOT2	CCR4-NOT transcription complex subunit 2	CELLULAR METABOLISM,REGULATION OF METABOLISM,PRIMARY METABOLISM
BX641105	ADH1B	alcohol dehydrogenase 1C (class I), gamma polypeptide	CELLULAR METABOLISM,CELLULAR METABOLISM,CELLULAR METABOLISM
NM_001005783	HAO2	hydroxyacid oxidase 2 (long chain)	PRIMARY METABOLISM,CELLULAR METABOLISM
AK122686	IF	I factor (complement)	IMMUNE RESPONSE,RESPONSE TO STRESS,PRIMARY METABOLISM,CELLULAR METABOLISM,BIOPOLYMER METABOLISM,MACROMOLECULE METABOLISM,RESPONSE TO BIOTIC STIMULUS,RESPONSE TO EXTERNAL STIMULUS,CATABOLISM
NM_004391	CYP8B1	cytochrome P450, family 8, subfamily B, polypeptide 1	CELLULAR METABOLISM
AK024833	KPNA2	karyopherin alpha 2 (RAG cohort 1, importin alpha 1)	REGULATION OF METABOLISM,CELL ORGANIZATION AND BIOGENESIS,PRIMARY METABOLISM,CELLULAR METABOLISM,BIOPOLYMER METABOLISM,CELL PROLIFERATION,PROTEIN LOCALIZATION,TRANSPORT,ESTABLISHMENT OF LOCALIZATION
BX096414		phospholipase A2, group III	PRIMARY METABOLISM,CELLULAR METABOLISM,CATABOLISM
NM_004869	VPS4B	vacuolar protein sorting 4B (yeast)	REGULATION OF METABOLISM,CELL ORGANIZATION AND BIOGENESIS,PRIMARY METABOLISM,CELLULAR METABOLISM
BX648730	CYP4V2	cytochrome P450, family 4, subfamily V, polypeptide 2	CELLULAR METABOLISM
BC012616	BHMT	betaine-homocysteine methyltransferase	PRIMARY METABOLISM,CELLULAR METABOLISM,MACROMOLECULE METABOLISM,REGULATION OF METABOLISM
CD001019	TTR	transthyretin (prealbumin, amyloidosis type I)	PRIMARY METABOLISM,CELLULAR METABOLISM,TRANSPORT,ESTABLISHMENT OF LOCALIZATION
BF572309	UBB	ubiquitin C	CATABOLISM,BIOPOLYMER METABOLISM,BIOSYNTHESIS,PRIMARY METABOLISM,CELLULAR METABOLISM,MACROMOLECULE METABOLISM,PRIMARY METABOLISM,CELLULAR METABOLISM,MACROMOLECULE METABOLISM
CR595353	CD74	CD74 antigen (invariant polypeptide of major histocompatibility complex, class II antigen-associated)	LYMPHOCYTE DIFFERENTIATION,PRIMARY METABOLISM,CELLULAR METABOLISM,MACROMOLECULE METABOLISM,NEGATIVE REGULATION OF PHYSIOLOGICAL PROCESS,ORGANOGENESIS,RESPONSE TO BIOTIC STIMULUS,RESPONSE TO EXTERNAL STIMULUS,BIOSYNTHESIS,CELL PROLIFERATION,CELL DEATH,PROTEIN LOCALIZATION,SIGNAL TRANSDUCTION,IMMUNE RESPONSE,RESPONSE TO STRESS,TRANSPORT,CELL ACTIVATION,REGULATION OF CELLULAR PHYSIOLOGICAL PROCESS,R…
AY358814	RIPK2	receptor-interacting serine-threonine kinase 2	PRIMARY METABOLISM,CELLULAR METABOLISM,MACROMOLECULE METABOLISM,REGULATION OF SIGNAL TRANSDUCTION,RESPONSE TO BIOTIC STIMULUS,RESPONSE TO EXTERNAL STIMULUS,CELL DEATH,SIGNAL TRANSDUCTION,IMMUNE RESPONSE,RESPONSE TO STRESS,REGULATION OF CELLULAR PHYSIOLOGICAL PROCESS
BM918881	DCXR	dicarbonyl/L-xylulose reductase	PRIMARY METABOLISM,CELLULAR METABOLISM,MACROMOLECULE METABOLISM
AK094291	NT5C	5', 3'-nucleotidase, cytosolic	PRIMARY METABOLISM,CELLULAR METABOLISM
AK095239	AKR1C1	aldo-keto reductase family 1, member C1 (dihydrodiol dehydrogenase 1; 20-alpha (3-alpha)-hydroxysteroid dehydrogenase)	CELLULAR METABOLISM,RESPONSE TO EXTERNAL STIMULUS
AK124290	SDS	serine dehydratase	CATABOLISM,PRIMARY METABOLISM,CELLULAR METABOLISM,MACROMOLECULE METABOLISM,BIOSYNTHESIS
NM_145686	MAP4K4	mitogen-activated protein kinase kinase kinase kinase 4	PRIMARY METABOLISM,CELLULAR METABOLISM,MACROMOLECULE METABOLISM,SIGNAL TRANSDUCTION,RESPONSE TO STRESS
BM684049	HAMP	hepcidin antimicrobial peptide	CELL HOMEOSTASIS,CELLULAR METABOLISM,RESPONSE TO BIOTIC STIMULUS,RESPONSE TO EXTERNAL STIMULUS,IMMUNE RESPONSE,RESPONSE TO STRESS,ION HOMEOSTASIS
J02783	P4HB	procollagen-proline, 2-oxoglutarate 4-dioxygenase (proline 4-hydroxylase), beta polypeptide (protein disulfide isomerase; thyroid hormone binding protein p55)	CELLULAR METABOLISM
BC001687	NARS	asparaginyl-tRNA synthetase	PRIMARY METABOLISM,CELLULAR METABOLISM,BIOPOLYMER METABOLISM,MACROMOLECULE METABOLISM,BIOSYNTHESIS
Response to external stimulus
UNIQID	Symbol	Name	GOTERM_BP_3
BG739729	S100A8	S100 calcium binding protein A8 (calgranulin A)	RESPONSE TO BIOTIC STIMULUS,RESPONSE TO EXTERNAL STIMULUS,IMMUNE RESPONSE,RESPONSE TO STRESS
NM_203339	CLU	clusterin (complement lysis inhibitor, SP-40,40, sulfated glycoprotein 2, testosterone-repressed prostate message 2, apolipoprotein J)	RESPONSE TO BIOTIC STIMULUS,RESPONSE TO EXTERNAL STIMULUS,CELL DEATH,IMMUNE RESPONSE,RESPONSE TO STRESS,SEXUAL REPRODUCTION,PRIMARY METABOLISM
BU732324	C1QA	complement component 1, q subcomponent, alpha polypeptide	ESTABLISHMENT OF LOCALIZATION,RESPONSE TO BIOTIC STIMULUS,RESPONSE TO EXTERNAL STIMULUS,CELL-CELL SIGNALING,IMMUNE RESPONSE,RESPONSE TO STRESS,TRANSPORT
BG565723	SAA2	serum amyloid A2	RESPONSE TO BIOTIC STIMULUS,RESPONSE TO EXTERNAL STIMULUS,PROTEIN SECRETION,BLOOD COAGULATION,SIGNAL TRANSDUCTION,CELL ADHESION,IMMUNE RESPONSE,RESPONSE TO STRESS,CELL MOTILITY,RESPONSE TO BIOTIC STIMULUS,RESPONSE TO EXTERNAL STIMULUS,IMMUNE RESPONSE,RESPONSE TO STRESS,REGULATION OF ORGANISMAL PHYSIOLOGICAL PROCESS,REGULATION OF SECRETION,REGULATION OF BODY FLUIDS,REGULATION OF CELL ADHESION,POSI…
NM_004139	LBP	lipopolysaccharide binding protein	RESPONSE TO BIOTIC STIMULUS,RESPONSE TO EXTERNAL STIMULUS,CELLULAR DEFENSE RESPONSE,IMMUNE RESPONSE,RESPONSE TO STRESS,TRANSPORT,ESTABLISHMENT OF LOCALIZATION
NM_000066	C8B	complement component 8, beta polypeptide	IMMUNE RESPONSE,RESPONSE TO STRESS,RESPONSE TO BIOTIC STIMULUS,RESPONSE TO EXTERNAL STIMULUS,CELL DEATH
AK126708	GNAI2	guanine nucleotide binding protein (G protein), alpha inhibiting activity polypeptide 2	REGULATION OF ADENYLATE CYCLASE ACTIVITY,NEGATIVE REGULATION OF ENZYME ACTIVITY,RESPONSE TO EXTRACELLULAR STIMULUS,RESPONSE TO EXTERNAL STIMULUS,SIGNAL TRANSDUCTION
AF000148	ABCA4	ATP-binding cassette, sub-family A (ABC1), member 4	RESPONSE TO EXTERNAL STIMULUS,TRANSPORT,ESTABLISHMENT OF LOCALIZATION,ORGANISMAL MOVEMENT,NEUROPHYSIOLOGICAL PROCESS
Transport
UNIQID	Symbol	Name	GOTERM_BP_3
AL832866	VPS29	vacuolar protein sorting 29 (yeast)	PROTEIN LOCALIZATION,TRANSPORT,ESTABLISHMENT OF LOCALIZATION
NM_003057	SLC22A1	solute carrier family 22 (organic cation transporter), member 1	TRANSPORT,ESTABLISHMENT OF LOCALIZATION
AF000380	FOLR2	folate receptor 2 (fetal)	TRANSPORT,ESTABLISHMENT OF LOCALIZATION
NM_001133	AFM	afamin	ESTABLISHMENT OF LOCALIZATION,TRANSPORT
CR604997	FCN3	ficolin (collagen/fibrinogen domain containing) 3 (Hakata antigen)	TRANSPORT,ESTABLISHMENT OF LOCALIZATION
NM_000387	SLC25A20	solute carrier family 25 (carnitine/acylcarnitine translocase), member 20	ESTABLISHMENT OF LOCALIZATION,TRANSPORT
BQ446275	HBD	hemoglobin, delta	TRANSPORT,ESTABLISHMENT OF LOCALIZATION
Signal Transduction
UNIQID	Symbol	Name	GOTERM_BP_3
BC025681	IGFALS	insulin-like growth factor binding protein, acid labile subunit	SIGNAL TRANSDUCTION,CELL ADHESION
BF969813	LY6E	lymphocyte antigen 6 complex, locus E	RESPONSE TO BIOTIC STIMULUS,SIGNAL TRANSDUCTION
BC064996	ARHGEF1	Rho guanine nucleotide exchange factor (GEF) 1	CELL PROLIFERATION,SIGNAL TRANSDUCTION
AK024368	SH2D3A	SH2 domain containing 3A	SIGNAL TRANSDUCTION
NM_003371	VAV2	vav 2 oncogene	SIGNAL TRANSDUCTION
NM_021136	RTN1	reticulon 1	NEURON DIFFERENTIATION,SIGNAL TRANSDUCTION
Others
UNIQID	Symbol	Name	GOTERM_BP_3
AB011150	NRXN1	neurexin 1	CELL ADHESION
BF131637	MT2A	metallothionein 2A	ION HOMEOSTASIS,CELL HOMEOSTASIS
AK130050	TEGT	testis enhanced gene transcript (BAX inhibitor 1)	NEGATIVE REGULATION OF PHYSIOLOGICAL PROCESS,CELL DEATH,REGULATION OF CELLULAR PHYSIOLOGICAL PROCESS
NM_004879	EI24	etoposide induced 2.4 mRNA	REGULATION OF CELLULAR PHYSIOLOGICAL PROCESS,POSITIVE REGULATION OF PHYSIOLOGICAL PROCESS,CELL DEATH
AF061326	C8orf1	chromosome 8 open reading frame 1	SEXUAL REPRODUCTION,CELL PROLIFERATION
Unclassified
UNIQID	Symbol	Name	GOTERM_BP_3
BC029175	MGC35361	hypothetical protein MGC35361	null
AK126536	TSK	tsukushi	null
AK123482	MGST1	microsomal glutathione S-transferase 1	null
BC015609	DHRS4	dehydrogenase/reductase (SDR family) member 4	null
AK128559	C14orf24	chromosome 14 open reading frame 24	null
AK124365	PLGL	plasminogen-like	null
BM696171	SPATA11	spermatogenesis associated 11	null
AK024067	PPP1R3B	protein phosphatase 1, regulatory (inhibitor) subunit 3B	null
AK122912	ZGPAT	zinc finger, CCCH-type with G patch domain	null
NM_000019	ACAT1	acetyl-Coenzyme A acetyltransferase 1 (acetoacetyl Coenzyme A thiolase)	null
AK124814	TMEM25	transmembrane protein 25	null
NM_018069	Cep192	centrosomal protein 192 kDa	null
NM_016081	KIAA0992	palladin	null
AK094888	FGFR1OP2	FGFR1 oncogene partner 2	null
CN411892		spermatogenesis associated, serine-rich 1	null
AK024892	SH3BGRL	SH3 domain binding glutamic acid-rich protein like	null
AW193614		proteasome (prosome, macropain) 26S subunit, non-ATPase, 13	null
AY314007	DCL-1	type I transmembrane C-type lectin receptor DCL-1	null
BC040647	NS5ATP13TP2	hypothetical BC042079 protein	null
BX641013		erythrocyte membrane protein band 4.1 like 4B	null
